# Supplementary material for: Hypnosis Sedation Reduces the Duration of Different Side Effects of Cancer Treatments in Breast Cancer Patients Receiving Neoadjuvant Chemotherapy
Source: Cancers (Basel). 2021 Aug 18;13(16):4147. doi: 10.3390/cancers13164147 (PMC8392483; doi:10.3390/cancers13164147)
Supplement: Supplementary file 1 [file cancers-13-04147-s001.zip]

Archive with 1 entries (1 files):
- cancers-1294939-supplementary.gnumeric
